# Supplementary material for: Extraction and Chemical Characterization of Functional Phenols and Proteins from Coffee (Coffea arabica) By-Products
Source: Biomolecules. 2021 Oct 22;11(11):1571. doi: 10.3390/biom11111571 (PMC8615506; doi:10.3390/biom11111571)
Supplement: Supplementary file 1 [file biomolecules-11-01571-s001.zip]

Archive with 1 entries (1 files):
- biomolecules-1405502-supp-for final.pdf
